# Supplementary material for: Comprehensive RNA-Seq Analysis of Human Osteoclast Function in Response to Bothrops moojeni Venom Fractions: Pathways of Bone Resorption and Cytoskeletal Disruption
Source: Toxins (Basel). 2025 Jul 19;17(7):358. doi: 10.3390/toxins17070358 (PMC12299344; doi:10.3390/toxins17070358)
Supplement: Supplementary file 1 [file toxins-17-00358-s001.zip]

Archive with 1 entries (1 files):
- toxins-3703676-Supplementary Material S1.xlsx
