# Supplementary material for: Comprehensive RNA-Seq Analysis of Human Osteoclast Function in Response to Bothrops moojeni Venom Fractions: Pathways of Bone Resorption and Cytoskeletal Disruption
Source: Toxins (Basel). 2025 Jul 19;17(7):358. doi: 10.3390/toxins17070358 (PMC12299344; doi:10.3390/toxins17070358)
Supplement: Supplementary file 1 [file toxins-17-00358-s001.zip › toxins-3703676-Supplementary Material S1.xlsx]

## Sheet: High mass B.moojeni
Rank	Protein Score	Protein Accession	Mass (kDa)	Unique Peptides	Unique High Confidence Peptides	Shared Peptides	Passed FDR	Spectral Counts	Protein Description
		Metalloproteinase
1	666	tr|A0A2H4N390|A0A2H4N390_BOTMO	131.39	28	12	6	Y	24669	Snake venom metalloproteinase BmooMPalpha-I-like isoform (Fragment) OS=Bothrops moojeni OX=98334 PE=2 SV=1
3	908	tr|A0A0K2JNB8|A0A0K2JNB8_BOTAT	92.11	11	8	8	Y	68290	BATROXRHAGIN OS=Bothrops atrox OX=8725 PE=2 SV=1
2	688	tr|A0A1L8D600|A0A1L8D600_BOTAT	83.27	9	8	1	Y	53567	BATXSVMPII1 OS=Bothrops atrox OX=8725 PE=2 SV=1
4	675	sp|P85314|VM1BI_BOTMO	73.52	15	7	0	N	23279	Snake venom metalloproteinase BmooMPalpha-I OS=Bothrops moojeni OX=98334 PE=1 SV=2
8	680	sp|Q1PHZ4|VM3B1_BOTJR	60.63	6	4	0	Y	61985	Zinc metalloproteinase-disintegrin-like BjussuMP-1 (Fragment) OS=Bothrops jararacussu OX=8726 PE=1 SV=1
7	674	sp|P0DL29|VM1_BOTPI	43.87	16	4	1	N	22759	Snake venom metalloproteinase BpirMP (Fragment) OS=Bothrops pirajai OX=113192 PE=1 SV=1
7	676	sp|Q7T1T4|VM1B2_BOTJR	43.87	9	4	1	N	41957	Snake venom metalloproteinase BjussuMP-2 (Fragment) OS=Bothrops jararacussu OX=8726 PE=1 SV=1
13	1307	sp|P20897|VM1H2_CRORU	43.72	4	1	1	N	23321	Snake venom metalloproteinase HT-2 OS=Crotalus ruber ruber OX=8736 PE=1 SV=2
13	1308	sp|P15167|VM1AD_CROAT	43.72	2	1	1	N	46845	Snake venom metalloproteinase atrolysin-D OS=Crotalus atrox OX=8730 PE=1 SV=3
13	1309	sp|Q90392|VM1AC_CROAT	43.72	2	1	1	N	46769	Snake venom metalloproteinase atrolysin-C OS=Crotalus atrox OX=8730 PE=1 SV=1
3	569	sp|P85420|VM11_BOTAT	56.85	12	5	4	N	22918	Snake venom metalloproteinase atroxlysin-1 OS=Bothrops atrox OX=8725 PE=1 SV=2
4	585	tr|A0A194AQH8|A0A194AQH8_9SAUR	35.28	4	2	1	N	46201	Metalloproteinase type I 5e OS=Agkistrodon piscivorus OX=8715 PE=4 SV=1
4	586	tr|A0A194APQ5|A0A194APQ5_9SAUR	35.28	4	2	1	N	46408	Metalloproteinase type I 6 OS=Agkistrodon piscivorus OX=8715 PE=4 SV=1
4	587	tr|A0A194ARB5|A0A194ARB5_AGKCO	35.28	4	2	1	N	46569	Metalloproteinase (Type I) 2a OS=Agkistrodon contortrix contortrix OX=8713 PE=4 SV=1
4	588	tr|A0A194APH1|A0A194APH1_9SAUR	35.28	4	2	1	N	46271	Metalloproteinase type I 5c OS=Agkistrodon piscivorus OX=8715 PE=4 SV=1
4	589	tr|A0A194ARN4|A0A194ARN4_9SAUR	35.28	4	2	1	N	46240	Metalloproteinase type I 5b OS=Agkistrodon piscivorus OX=8715 PE=4 SV=1
4	590	tr|A0A194APR0|A0A194APR0_9SAUR	35.28	4	2	1	N	46241	Metalloproteinase type I 5a OS=Agkistrodon piscivorus OX=8715 PE=4 SV=1
4	591	tr|A0A194AMF2|A0A194AMF2_9SAUR	35.28	4	2	1	N	46285	Metalloproteinase type I 5d OS=Agkistrodon piscivorus OX=8715 PE=4 SV=1
4	592	tr|A0A194APG1|A0A194APG1_9SAUR	35.28	3	2	1	N	54247	Metalloproteinase type II 5 OS=Agkistrodon piscivorus OX=8715 PE=3 SV=1
4	593	tr|A0A194APQ0|A0A194APQ0_9SAUR	35.28	3	2	1	N	54297	Metalloproteinase type II 3b OS=Agkistrodon piscivorus OX=8715 PE=3 SV=1
4	594	tr|A0A194AQH4|A0A194AQH4_9SAUR	35.28	3	2	1	N	54267	Metalloproteinase type II 3a OS=Agkistrodon piscivorus OX=8715 PE=3 SV=1
9	603	sp|Q7SZD9|VM2US_GLOUS	32.39	3	1	1	N	53444	Zinc metalloproteinase/disintegrin ussurin OS=Gloydius ussuriensis OX=35671 PE=2 SV=1
6	620	tr|A0A182C5Q9|A0A182C5Q9_9SAUR	29.94	2	2	1	N	70402	Metalloproteinase (Fragment) OS=Phalotris mertensi OX=1260334 PE=4 SV=1
		Phospholipase
5	668	sp|Q9I834|PA2H2_BOTMO	88.14	36	5	5	Y	13887	Basic phospholipase A2 homolog 2 OS=Bothrops moojeni OX=98334 PE=1 SV=2
12	1272	sp|P86974|PA2BD_BOTLC	42.38	9	1	1	Y	13949	Basic phospholipase A2 OS=Bothrops leucurus OX=157295 PE=1 SV=1
12	1273	sp|P45881|PA2B2_BOTJR	42.38	8	1	1	Y	15765	Basic phospholipase A2 bothropstoxin-2 OS=Bothrops jararacussu OX=8726 PE=1 SV=1
12	1274	sp|Q2YHJ7|PA2B_TRIPE	42.38	8	1	1	Y	15699	Basic phospholipase A2 Tpu-G6D49 OS=Trimeresurus puniceus OX=197218 PE=1 SV=1
12	1276	sp|B3EWP6|PA2_LACMR	42.38	18	1	1	Y	6740	Phospholipase A2 (Fragment) OS=Lachesis muta rhombeata OX=60219 PE=1 SV=1
12	1277	sp|P00620|PA2A_BITGA	42.38	9	1	1	Y	13376	Acidic phospholipase A2 OS=Bitis gabonica OX=8694 PE=1 SV=1
12	1278	sp|P00621|PA2A2_BITNA	42.38	9	1	1	Y	13665	Acidic phospholipase A2 CM-II OS=Bitis nasicornis OX=8695 PE=1 SV=1
12	1279	sp|P86805|PA2B9_CRODM	42.38	9	1	1	Y	14176	Basic phospholipase A2 9 OS=Crotalus durissus cumanensis OX=184542 PE=1 SV=1
12	1280	sp|Q9I8F8|PA2A_BOTPC	42.38	9	1	1	Y	13732	Acidic phospholipase A2 OS=Bothrops pictus OX=133440 PE=2 SV=1
12	1281	sp|P81478|PA2A2_TRIGA	42.38	9	1	1	Y	13793	Acidic phospholipase A2 2 OS=Trimeresurus gramineus OX=8767 PE=1 SV=1
12	1282	sp|P86169|PA2BA_CRODR	42.38	9	1	1	Y	14199	Basic phospholipase A2 A OS=Crotalus durissus ruruima OX=221570 PE=1 SV=1
12	1283	sp|P81480|PA2A3_TRIGA	42.38	9	1	1	Y	13725	Acidic phospholipase A2 3 OS=Trimeresurus gramineus OX=8767 PE=1 SV=1
12	1284	sp|Q6H3C5|PA2BB_TRIST	42.38	9	1	1	Y	13819	Basic phospholipase A2 Ts-G6D49 OS=Trimeresurus stejnegeri OX=39682 PE=1 SV=2
12	1285	sp|P51972|PA2B1_AGKPI	42.38	9	1	1	Y	13989	Basic phospholipase A2 APP-D49 OS=Agkistrodon piscivorus piscivorus OX=8716 PE=1 SV=2
12	1286	sp|C0HKC4|PA2B1_AGKPC	42.38	9	1	1	Y	13989	Basic phospholipase A2 APC-D49 OS=Agkistrodon piscivorus conanti OX=1928342 PE=1 SV=1
12	1287	sp|Q9PVF0|PA2AB_CALRH	42.38	9	1	1	Y	14352	Acidic phospholipase A2 S1E6-b (Fragment) OS=Calloselasma rhodostoma OX=8717 PE=1 SV=1
12	1288	sp|Q9PVF1|PA2AA_CALRH	42.38	9	1	1	Y	14370	Acidic phospholipase A2 S1E6-a (Fragment) OS=Calloselasma rhodostoma OX=8717 PE=1 SV=1
12	1289	sp|P62022|PA2BC_CRODU	42.38	8	1	1	Y	15907	Phospholipase A2 crotoxin basic subunit CBc OS=Crotalus durissus terrificus OX=8732 PE=1 SV=1
12	1290	sp|Q9I968|PA2A2_PROMU	42.38	8	1	1	Y	15739	Acidic phospholipase A2 2 OS=Protobothrops mucrosquamatus OX=103944 PE=2 SV=1
12	1291	sp|P00624|PA2A_CROAT	42.38	8	1	1	Y	15346	Acidic phospholipase A2 OS=Crotalus atrox OX=8730 PE=1 SV=2
12	1292	sp|Q7ZTA6|PA2AB_CROVV	42.38	8	1	1	Y	15440	Acidic phospholipase A2 Cvv-E6b OS=Crotalus viridis viridis OX=8742 PE=1 SV=1
12	1293	sp|Q2PG83|PA2A_PROEL	42.38	8	1	1	Y	15369	Acidic phospholipase A2 PePLA2 OS=Protobothrops elegans OX=88086 PE=2 SV=1
12	1294	tr|A0A0H3U1V6|A0A0H3U1V6_TRIHG	42.38	8	1	1	Y	15443	Phospholipase A2 OS=Trimeresurus hageni OX=109782 PE=3 SV=1
12	1295	sp|P70088|PA2A6_TRIGA	42.38	8	1	1	Y	15723	Acidic phospholipase A2 6 OS=Trimeresurus gramineus OX=8767 PE=3 SV=1
12	1296	sp|Q800C4|PA2AA_CROVV	42.38	8	1	1	Y	15233	Acidic phospholipase A2 Cvv-E6a OS=Crotalus viridis viridis OX=8742 PE=1 SV=1
12	1297	sp|Q8AXY1|PA2A_BOTJR	42.38	8	1	1	Y	15456	Acidic phospholipase A2 BthA-1 OS=Bothrops jararacussu OX=8726 PE=1 SV=1
12	1298	sp|Q7ZTA7|PA2AD_CROOA	42.38	8	1	1	Y	15549	Acidic phospholipase A2 CoaPLA2 OS=Crotalus oreganus abyssus OX=128077 PE=1 SV=1
12	1299	sp|Q2YHJ6|PA2AA_TRIPE	42.38	8	1	1	Y	15520	Acidic phospholipase A2 Tpu-E6a OS=Trimeresurus puniceus OX=197218 PE=1 SV=1
12	1300	tr|A0A0H3U1Z8|A0A0H3U1Z8_9SAUR	42.38	8	1	1	Y	15556	Phospholipase A2 OS=Trimeresurus sabahi OX=342872 PE=3 SV=1
12	1301	sp|Q6EER2|PA2BB_SISTE	42.38	8	1	1	Y	15844	Basic phospholipase A2 sistruxin B OS=Sistrurus tergeminus OX=8757 PE=1 SV=1
12	1302	tr|A0A0H3U232|A0A0H3U232_9SAUR	42.38	8	1	1	Y	15464	Phospholipase A2 OS=Trimeresurus sabahi OX=342872 PE=3 SV=1
12	1303	sp|Q8JIG0|PA2BQ_PROFL	42.38	8	1	1	Y	15703	Basic phospholipase A2 PLA-B' OS=Protobothrops flavoviridis OX=88087 PE=2 SV=1
12	1304	sp|D0UGJ0|PA2A_BOTPA	42.38	8	1	1	Y	15395	Acidic phospholipase A2 BpPLA2-TXI OS=Bothrops pauloensis OX=1042543 PE=1 SV=1
12	1305	sp|Q6H3C7|PA2AD_TRIST	42.38	8	1	1	Y	15671	Acidic phospholipase A2 Ts-A4 OS=Trimeresurus stejnegeri OX=39682 PE=1 SV=1
12	1306	tr|U5HRG7|U5HRG7_OVOMO	42.38	8	1	1	Y	15629	Phospholipase A2 OS=Ovophis monticola OX=103941 GN=PLA2 PE=3 SV=1
		L-amino-acid oxidase
5	595	sp|Q6TGQ9|OXLA_BOTJR	32.43	3	2	2	N	56289	L-amino-acid oxidase (Fragment) OS=Bothrops jararacussu OX=8726 PE=1 SV=1
5	596	sp|X2L4E2|OXLA_BOTPC	32.43	3	2	2	N	56349	L-amino acid oxidase (Fragment) OS=Bothrops pictus OX=133440 PE=1 SV=1
5	598	sp|B5AR80|OXLA_BOTPA	32.43	3	2	2	N	56800	L-amino-acid oxidase (Fragment) OS=Bothrops pauloensis OX=1042543 PE=1 SV=1
5	599	sp|P0CC17|OXLA_BOTAT	32.43	3	2	2	N	57408	L-amino-acid oxidase OS=Bothrops atrox OX=8725 PE=1 SV=2
5	597	sp|Q6TGQ8|OXLA_BOTMO	32.43	3	2	2	N	56840	L-amino-acid oxidase OS=Bothrops moojeni OX=98334 PE=1 SV=2
		Others
9	690	sp|P0DJ86|VSPL_BOTLC	59.19	11	2	2	N	25493	Thrombin-like enzyme leucurobin OS=Bothrops leucurus OX=157295 PE=1 SV=1
9	691	sp|P04971|VSPF_BOTAT	59.19	10	2	2	N	28189	Thrombin-like enzyme batroxobin OS=Bothrops atrox OX=8725 PE=1 SV=1
10	1253	sp|P81824|VSP1_BOTJA	55.12	9	2	2	Y	25742	Platelet-aggregating proteinase PA-BJ (Fragment) OS=Bothrops jararaca OX=8724 PE=1 SV=2
10	1254	tr|A0A1L8D664|A0A1L8D664_BOTAT	55.12	8	2	2	Y	28264	BATXSVSP16 OS=Bothrops atrox OX=8725 PE=2 SV=1
11	1271	sp|Q5W959|VSP14_BOTJA	31.41	5	1	1	N	27843	Snake venom serine protease HS114 OS=Bothrops jararaca OX=8724 PE=1 SV=1
16	1360	tr|A0A2D4JJV2|A0A2D4JJV2_MICLE	20.55	3	1	1	N	22648	Uncharacterized protein (Fragment) OS=Micrurus lemniscatus lemniscatus OX=129467 PE=4 SV=1
16	1419	tr|V8NW27|V8NW27_OPHHA	20.55	1	1	1	N	50264	Tyrosine-protein phosphatase non-receptor type 9 OS=Ophiophagus hannah OX=8665 GN=Ptpn9 PE=4 SV=1
16	1421	tr|T1DMA4|T1DMA4_CROHD	20.55	1	1	1	N	51868	Beclin-1-like protein OS=Crotalus horridus OX=35024 PE=2 SV=1
16	1422	tr|A0A1W7RJ33|A0A1W7RJ33_AGKCO	20.55	1	1	1	N	51893	Beclin-1-like protein OS=Agkistrodon contortrix contortrix OX=8713 PE=4 SV=1
16	1423	tr|J3RYG4|J3RYG4_CROAD	20.55	1	1	1	N	51880	Beclin-1-like OS=Crotalus adamanteus OX=8729 PE=2 SV=1
16	1468	tr|A0A402FE46|A0A402FE46_9SAUR	20.55	1	1	1	N	67672	Polypeptide N-acetylgalactosaminyltransferase OS=Paroedura picta OX=143630 GN=parPi_0016934 PE=3 SV=1
16	1469	tr|A0A402FQ62|A0A402FQ62_9SAUR	20.55	1	1	1	N	66580	Uncharacterized protein OS=Paroedura picta OX=143630 GN=parPi_0021580 PE=4 SV=1
16	1507	tr|A0A402F1Z2|A0A402F1Z2_9SAUR	20.55	1	1	1	N	88577	Uncharacterized protein (Fragment) OS=Paroedura picta OX=143630 GN=parPi_0011450 PE=4 SV=1
10	607	tr|A0A2D4P2R0|A0A2D4P2R0_MICSU	29.22	3	1	1	N	29545	Uncharacterized protein (Fragment) OS=Micrurus surinamensis OX=129470 PE=4 SV=1
10	608	tr|A0A2H6N8X9|A0A2H6N8X9_MICLE	29.22	1	1	1	N	62156	Uncharacterized protein (Fragment) OS=Micrurus lemniscatus carvalhoi OX=129465 PE=4 SV=1
10	609	tr|U3FCD4|U3FCD4_MICFL	29.22	1	1	1	N	68140	KIAA1467 OS=Micrurus fulvius OX=8637 PE=2 SV=1
10	610	tr|A0A0F7Z9S5|A0A0F7Z9S5_CROAD	29.22	1	1	1	N	68155	Putative KIAA1467-like protein OS=Crotalus adamanteus OX=8729 PE=2 SV=1
10	611	tr|A0A098LXL4|A0A098LXL4_9SAUR	29.22	1	1	1	N	68472	Putative KIAA1467-like protein OS=Hypsiglena sp. JMG-2014 OX=1550645 PE=4 SV=1
10	612	tr|T1E656|T1E656_CROHD	29.22	1	1	1	N	68280	Putative KIAA1467-like protein OS=Crotalus horridus OX=35024 PE=2 SV=1
10	613	tr|A0A0K8S026|A0A0K8S026_CROHD	29.22	1	1	1	N	68250	Uncharacterized protein OS=Crotalus horridus OX=35024 PE=4 SV=1
10	614	tr|A0A1W7RGE7|A0A1W7RGE7_AGKCO	29.22	1	1	1	N	68246	Putative KIAA1467-like protein OS=Agkistrodon contortrix contortrix OX=8713 PE=4 SV=1
10	615	tr|A0A0B8RUF8|A0A0B8RUF8_BOIIR	29.22	1	1	1	N	68327	Putative KIAA1467-like protein OS=Boiga irregularis OX=92519 PE=4 SV=1
10	616	tr|H9GGK8|H9GGK8_ANOCA	29.22	1	1	1	N	67532	Family with sequence similarity 234 member B OS=Anolis carolinensis OX=28377 GN=FAM234B PE=4 SV=2
10	617	tr|A0A2H6N8Y9|A0A2H6N8Y9_MICLE	29.22	1	1	1	N	69313	Uncharacterized protein (Fragment) OS=Micrurus lemniscatus carvalhoi OX=129465 PE=4 SV=1
10	618	tr|A0A2D4JVD4|A0A2D4JVD4_9SAUR	29.22	1	1	1	N	69217	Uncharacterized protein (Fragment) OS=Micrurus paraensis OX=1970185 PE=4 SV=1
10	619	tr|V8NGX0|V8NGX0_OPHHA	29.22	1	1	1	N	71560	Uncharacterized protein (Fragment) OS=Ophiophagus hannah OX=8665 GN=L345_12757 PE=4 SV=1
17	645	tr|A0A402FXR1|A0A402FXR1_9SAUR	26.08	1	1	1	N	73675	SANTA domain-containing protein (Fragment) OS=Paroedura picta OX=143630 GN=parPi_0024863 PE=4 SV=1
16	637	tr|A0A2D4FAJ2|A0A2D4FAJ2_MICCO	24.58	4	1	1	N	13753	Uncharacterized protein (Fragment) OS=Micrurus corallinus OX=54390 PE=4 SV=1
16	658	tr|G1KHC2|G1KHC2_ANOCA	24.58	3	1	1	N	18536	Thioredoxin domain-containing protein OS=Anolis carolinensis OX=28377 GN=txndc12 PE=4 SV=2
16	662	tr|A0A2D4GS00|A0A2D4GS00_MICCO	24.58	3	1	1	N	21457	CBM21 domain-containing protein (Fragment) OS=Micrurus corallinus OX=54390 PE=4 SV=1
16	668	tr|M1RMH0|M1RMH0_ANOCA	24.58	2	1	1	N	23081	Thioredoxin-like protein TLP19 OS=Anolis carolinensis OX=28377 PE=2 SV=1
16	674	tr|A0A2D4LUT8|A0A2D4LUT8_9SAUR	24.58	2	1	1	N	27801	Uncharacterized protein OS=Micrurus spixii OX=129469 PE=4 SV=1
16	676	tr|M1GW03|M1GW03_LACAG	24.58	2	1	1	N	34033	Exophilin protein 5 (Fragment) OS=Lacerta agilis OX=80427 GN=EXPH5 PE=4 SV=1
16	678	tr|H9GD62|H9GD62_ANOCA	24.58	2	1	1	N	36774	Protein phosphatase 1 regulatory subunit 3C OS=Anolis carolinensis OX=28377 GN=PPP1R3C PE=4 SV=1
16	692	tr|A0A2D4GW19|A0A2D4GW19_MICCO	24.58	1	1	1	N	47885	TTKRSYEDQ domain-containing protein (Fragment) OS=Micrurus corallinus OX=54390 PE=4 SV=1
16	706	tr|A0A2D4KHL6|A0A2D4KHL6_9SAUR	24.58	1	1	1	N	61033	ARID domain-containing protein (Fragment) OS=Micrurus paraensis OX=1970185 PE=4 SV=1
16	773	tr|A0A2D4NS60|A0A2D4NS60_MICSU	24.58	1	1	1	N	89752	KLRAQ domain-containing protein OS=Micrurus surinamensis OX=129470 PE=4 SV=1
16	776	tr|A0A2D4F7X9|A0A2D4F7X9_MICCO	24.58	1	1	1	N	91890	ARID domain-containing protein (Fragment) OS=Micrurus corallinus OX=54390 PE=4 SV=1
16	783	tr|A0A2D4GWK4|A0A2D4GWK4_MICCO	24.58	1	1	1	N	93211	KLRAQ domain-containing protein (Fragment) OS=Micrurus corallinus OX=54390 PE=4 SV=1
16	837	tr|G1KF42|G1KF42_ANOCA	24.58	0	1	1	N	136799	Inositol polyphosphate-5-phosphatase D OS=Anolis carolinensis OX=28377 GN=INPP5D PE=4 SV=2
16	838	tr|A0A0K8RXN7|A0A0K8RXN7_CROHD	24.58	0	1	1	N	145309	AT-rich interactive domain-containing protein 4A-like OS=Crotalus horridus OX=35024 PE=4 SV=1
16	839	tr|H9GLC1|H9GLC1_ANOCA	24.58	0	1	1	N	147430	AT-rich interaction domain 4A OS=Anolis carolinensis OX=28377 GN=ARID4A PE=4 SV=2
24	883	tr|A0A402F4Q2|A0A402F4Q2_9SAUR	21.79	0	1	1	Y	458229	Uncharacterized protein OS=Paroedura picta OX=143630 GN=parPi_0012819 PE=4 SV=1
11	624	tr|H9G6F8|H9G6F8_ANOCA	20.88	3	1	1	N	24215	Dual specificity phosphatase 19 OS=Anolis carolinensis OX=28377 GN=DUSP19 PE=3 SV=2
11	666	tr|A0A402EPU0|A0A402EPU0_9SAUR	20.88	1	1	1	N	97074	Uncharacterized protein OS=Paroedura picta OX=143630 GN=parPi_0005888 PE=4 SV=1
12	625	sp|P01415|3SO62_NAJHH	20.51	8	1	1	Y	7033	Weak toxin CM-2 OS=Naja haje haje OX=8642 PE=1 SV=1
12	628	sp|P19004|3SOD_ASPSC	20.51	8	1	1	Y	7316	Cytotoxin homolog S4C8 OS=Aspidelaps scutatus OX=8607 PE=1 SV=1
12	629	sp|C0HJD7|3L24_DENPO	20.51	7	1	1	Y	8002	Alpha-elapitoxin-Dpp2d OS=Dendroaspis polylepis polylepis OX=8620 PE=1 SV=1
12	630	sp|P01397|3L22_DENPO	20.51	7	1	1	Y	7948	Alpha-elapitoxin-Dpp2c OS=Dendroaspis polylepis polylepis OX=8620 PE=1 SV=2
12	631	tr|M9T2J4|M9T2J4_AZEFE	20.51	6	1	1	Y	9748	3FTx-Aze-1 OS=Azemiops feae OX=8773 PE=2 SV=1
12	632	tr|U3T794|U3T794_PROFL	20.51	6	1	1	Y	10190	Three-finger toxin OS=Protobothrops flavoviridis OX=88087 PE=2 SV=1
12	633	sp|A5X2W8|3NX3_SISCA	20.51	6	1	1	Y	9999	Three-finger toxin 3 OS=Sistrurus catenatus edwardsii OX=8762 PE=1 SV=1
12	665	tr|G1KWK7|G1KWK7_ANOCA	20.51	3	1	1	Y	21628	Uncharacterized protein OS=Anolis carolinensis OX=28377 PE=4 SV=2
19	691	tr|V8NJU8|V8NJU8_OPHHA	20.47	1	1	1	N	43475	Alpha-aminoadipic semialdehyde dehydrogenase OS=Ophiophagus hannah OX=8665 GN=ALDH7A1 PE=3 SV=1
19	713	tr|J3SF94|J3SF94_CROAD	20.47	1	1	1	N	59076	Alpha-aminoadipic semialdehyde dehydrogenase-like protein OS=Crotalus adamanteus OX=8729 PE=2 SV=1
19	714	tr|T1DL55|T1DL55_CROHD	20.47	1	1	1	N	59120	Alpha-aminoadipic semialdehyde dehydrogenase-like protein OS=Crotalus horridus OX=35024 PE=2 SV=1
19	715	tr|A0A0B8RTQ7|A0A0B8RTQ7_BOIIR	20.47	1	1	1	N	58854	Alpha-aminoadipic semialdehyde dehydrogenase-like protein OS=Boiga irregularis OX=92519 PE=3 SV=1
19	716	tr|H9G6Y7|H9G6Y7_ANOCA	20.47	1	1	1	N	59002	Aldehyde dehydrogenase 7 family member A1 OS=Anolis carolinensis OX=28377 GN=ALDH7A1 PE=3 SV=2

## Sheet: Low mass B.moojeni
Rank	Protein Score	Protein Accession	Mass (kDa)	Unique Peptides	Unique High Confidence Peptides	Shared Peptides	Passed FDR	Spectral Counts	Protein Description
1	32	tr|A0A1L8D5Z6|A0A1L8D5Z6_BOTAT	31.52	3	2	2	N	53341	BATXSVMPII3 OS=Bothrops atrox OX=8725 PE=2 SV=1
1	33	sp|Q072L5|VM2_BOTAS	31.52	3	2	2	N	53564	Zinc metalloproteinase/disintegrin OS=Bothrops asper OX=8722 PE=1 SV=1
1	34	tr|A0A1L8D600|A0A1L8D600_BOTAT	31.52	3	2	2	N	53567	BATXSVMPII1 OS=Bothrops atrox OX=8725 PE=2 SV=1
5	154	tr|A0A2D4FLH9|A0A2D4FLH9_MICCO	20.96	5	1	1	N	17575	Uncharacterized protein (Fragment) OS=Micrurus corallinus OX=54390 PE=4 SV=1
2	151	tr|A0A1L8D6D1|A0A1L8D6D1_BOTAT	20.73	2	1	1	N	23405	BATXBPP7 OS=Bothrops atrox OX=8725 PE=2 SV=1
2	156	sp|P31351|BPP_VIPAS	20.73	50	1	1	N	1062	Bradykinin-potentiating peptide OS=Vipera aspis OX=8706 PE=1 SV=2
2	182	tr|A0A194ASR4|A0A194ASR4_SISTE	20.73	2	1	1	N	20755	Bradykinin potentiating and C-type natriuretic peptides 1d OS=Sistrurus tergeminus OX=8757 PE=3 SV=1
2	183	sp|B0VXV8|BNP_SISCA	20.73	2	1	1	N	20896	Bradykinin potentiating and C-type natriuretic peptides OS=Sistrurus catenatus edwardsii OX=8762 PE=2 SV=1
2	303	tr|G1KHZ9|G1KHZ9_ANOCA	20.73	0	1	1	N	220582	Rho GTPase activating protein 21 OS=Anolis carolinensis OX=28377 GN=ARHGAP21 PE=4 SV=2
